# Supplementary material for: Kinase function of TgTKL1 is essential for its role in Toxoplasma propagation and pathogenesis
Source: mSphere. 2024 Oct 30;9(11):e00779-24. doi: 10.1128/msphere.00779-24 (PMC11580469; doi:10.1128/msphere.00779-24)
Supplement: Data Set S1 — List of genes dysregulated in TgTKL1 kinase mutant strain. [file msphere.00779-24-s0001.xlsx]

## Sheet: Down-regulated genes
GeneID	[Product Description]	logFC	AveExpr	t	P.Value	adj.P.Val	Functional Classification
TGGT1_243635	hypothetical protein	-5.36698	8.291	-37.7717	1.61601e-22	3.39281e-19	hypothetical
TGGT1_253770	hypothetical protein	-6.47521	4.67267	-29.41	5.08562e-20	3.34862e-17	hypothetical
TGGT1_211270	suchi domain (src repeat)domain-containing protein	-5.52199	7.75261	-27.5582	2.24363e-19	1.04678e-16	invasion
TGGT1_285840	RAP domain-containing protein	-5.7051	5.14824	-23.8153	6.1448e-18	1.98477e-15	gene expression
TGGT1_271015	hypothetical protein	-5.04139	5.23771	-23.2221	1.08488e-17	3.25386e-15	hypothetical
TGGT1_277930	hypothetical protein	-4.86915	6.65518	-22.7276	1.76079e-17	4.34914e-15	hypothetical
TGGT1_230980	myosin I	-2.86804	7.56642	-21.0764	9.54068e-17	2.15764e-14	cytoskeleton
TGGT1_253755	hypothetical protein	-5.29723	3.79676	-20.3551	2.07318e-16	4.14538e-14	hypothetical
TGGT1_217420	hypothetical protein	-3.98785	4.79746	-19.483	5.48011e-16	9.20439e-14	hypothetical
TGGT1_217610	hypothetical protein	-2.40485	10.6242	-19.1615	7.91866e-16	1.27886e-13	hypothetical
TGGT1_311450	zinc finger, c2h2 type domain-containing protein	-5.10719	4.74655	-18.7868	1.22466e-15	1.90457e-13	gene expression
TGGT1_235515	MORN repeat-containing protein	-2.60719	7.09707	-17.6951	4.56253e-15	5.80547e-13	signaling
TGGT1_314790	putative small nuclear ribonucleoprotein G	-3.12344	5.49773	-16.7613	1.48804e-14	1.73564e-12	gene expression
TGGT1_265030	hypothetical protein	-2.17613	7.52952	-15.958	4.3066e-14	4.41059e-12	hypothetical
TGGT1_204360	subtilisin SUB4	-2.48757	6.79698	-15.6505	6.54619e-14	6.39243e-12	invasion
TGGT1_239795	hypothetical protein	-2.08859	7.94261	-15.2235	1.1844e-13	1.10517e-11	hypothetical
TGGT1_224680	hypothetical protein	-2.70211	5.64321	-15.2058	1.21421e-13	1.10836e-11	hypothetical
TGGT1_219738	hypothetical protein	-1.41965	10.5801	-13.095	2.83218e-12	2.01565e-10	hypothetical
TGGT1_320480	Rab 11b	-4.04361	3.6395	-12.9551	3.53824e-12	2.47618e-10	trafficking
TGGT1_314340	sodium:neurotransmitter symporter family protein	-2.27152	5.30829	-12.5236	7.11124e-12	4.7397e-10	ion transport
TGGT1_293480	MoeAn-terminal region (domain I and II) domain-containing protein	-1.59773	9.77828	-12.2884	1.04839e-11	6.87842e-10	metabolism
TGGT1_314295	ribosomal I25 family protein	-1.67273	8.21257	-12.1066	1.42062e-11	9.1772e-10	gene expression
TGGT1_225098	hypothetical protein	-2.2041	6.15943	-11.9483	1.85608e-11	1.15157e-09	hypothetical
TGGT1_262590	hypothetical protein	-2.50306	5.94665	-11.5243	3.84713e-11	2.34117e-09	hypothetical
TGGT1_202170	hypothetical protein	-2.3575	5.15013	-10.7133	1.63829e-10	8.93399e-09	hypothetical
TGGT1_237510	hypothetical protein	-1.36558	9.2262	-10.564	2.15672e-10	1.13201e-08	hypothetical
TGGT1_258670	hypothetical protein	-1.25669	7.82491	-9.5017	1.64665e-09	7.20237e-08	hypothetical
TGGT1_253760	hypothetical protein	-3.39764	2.54433	-9.19371	3.0476e-09	1.2546e-07	hypothetical
TGGT1_238140	hypothetical protein	-1.28457	7.58055	-8.772	7.22174e-09	2.88801e-07	hypothetical
TGGT1_252190	KRUF family protein	-2.77133	2.83763	-8.34047	1.78872e-08	6.82803e-07	signaling
TGGT1_213445	hypothetical protein	-1.95623	4.90303	-8.18759	2.48124e-08	9.30244e-07	hypothetical
TGGT1_225102	hypothetical protein	-1.57834	5.71585	-7.948	4.16991e-08	1.49653e-06	hypothetical
TGGT1_225680	hypothetical protein	-2.19473	3.61556	-7.09311	2.82857e-07	8.66946e-06	hypothetical
TGGT1_213780	radical SAM domain-containing protein	-1.11236	6.55326	-6.59668	8.97911e-07	2.49691e-05	metabolism
TGGT1_242240	rhoptry kinase family protein ROP19A	-2.62541	2.53661	-6.44507	1.28548e-06	3.46008e-05	invasion
TGGT1_204050	subtilisin SUB1	-1.59347	4.4136	-6.2669	1.96651e-06	5.16087e-05	invasion
TGGT1_244408	hypothetical protein	-1.37932	5.01536	-5.92379	4.50348e-06	0.000103902	hypothetical
TGGT1_217720	hypothetical protein	-1.9207	2.93071	-5.87387	5.08565e-06	0.000115431	hypothetical
TGGT1_271145	hypothetical protein	-1.033	5.11218	-4.91527	5.46828e-05	0.000948815	hypothetical
TGGT1_204055	hypothetical protein	-1.19893	4.83074	-4.75354	8.20779e-05	0.00131544	hypothetical
TGGT1_270240	MAG1 protein	-1.1387	4.00767	-4.18899	0.000339698	0.00424521	invasion
TGGT1_230905	hydrolase, alpha/beta fold family protein	-1.20568	3.5677	-3.50968	0.00184344	0.0160927	metabolism
TGGT1_258660	rhoptry protein ROP6	-1.25622	2.53602	-3.35078	0.00271816	0.0213024	invasion
TGGT1_319560	microneme protein MIC3	-1.23628	2.79999	-3.11374	0.00481221	0.0321759	invasion
TGGT1_292975	hypothetical protein	-1.98001	4.00103	-7.23235	2.0573e-07	6.39895e-06	hypothetical
TGGT1_262610	hypothetical protein	-2.46529	3.24721	-6.78695	5.7461e-07	1.68727e-05	hypothetical
TGGT1_270260	hypothetical protein	-1.02254	7.50541	-6.5317	1.04682e-06	2.83588e-05	hypothetical
TGGT1_410810	hypothetical protein	-1.7765	3.90684	-6.22922	2.15e-06	5.53e-05	hypothetical
TGGT1_276200	hypothetical protein	-1.90746	3.48791	-6.19954	2.31157e-06	5.84717e-05	hypothetical
TGGT1_309920	hypothetical protein	-2.20676	2.99192	-6.13794	2.68101e-06	6.70094e-05	hypothetical
TGGT1_410090	hypothetical protein	-1.64619	4.13091	-6.09757	2.95526e-06	7.2146e-05	hypothetical
TGGT1_278220	hypothetical protein	-1.85327	3.56028	-6.06915	3.16537e-06	7.68289e-05	hypothetical
TGGT1_307820	hypothetical protein	-1.38916	4.71945	-6.04876	3.32542e-06	8.02496e-05	hypothetical
TGGT1_411440	hypothetical protein	-2.41737	2.03038	-5.68464	8.08e-06	0.000174903	hypothetical
TGGT1_210482	hypothetical protein	-1.46555	4.42184	-5.98427	3.88797e-06	9.06977e-05	hypothetical
TGGT1_268035	hypothetical protein	-1.13899	2.9518	-2.8489	0.00898049	0.049487	hypothetical
TGGT1_272730	hypothetical protein	-1.16263	8.08048	-9.08758	3.77842e-09	1.52554e-07	hypothetical
TGGT1_278205	hypothetical protein	-1.47999	6.26178	-9.14782	3.34379e-09	1.36316e-07	hypothetical
TGGT1_278245	hypothetical protein	-1.9509	3.14675	-5.86609	5.18297e-06	0.000116381	hypothetical
TGGT1_278600	hypothetical protein	-1.40022	2.7732	-4.04318	0.000489781	0.00576075	hypothetical
TGGT1_281460	hypothetical protein	-5.00984	6.85351	-33.7088	2.22613e-21	3.11584e-18	hypothetical
TGGT1_285830	hypothetical protein	-4.31334	6.81488	-31.1255	1.38896e-20	1.16645e-17	hypothetical
TGGT1_293840	hypothetical protein	-5.47653	9.18237	-48.3135	5.39249e-25	2.26431e-21	hypothetical
TGGT1_294400	hypothetical protein	-2.933	7.31388	-20.4022	1.96924e-16	4.13442e-14	hypothetical
TGGT1_294980	hypothetical protein	-1.19607	2.54226	-2.77337	0.0106941	0.0562715	hypothetical
TGGT1_297480	hypothetical protein	-1.64365	10.1934	-14.4257	3.724e-13	3.00713e-11	hypothetical
TGGT1_297492	hypothetical protein	-1.78441	6.17569	-10.3595	3.1558e-10	1.58603e-08	hypothetical
TGGT1_297643	hypothetical protein	-4.41063	4.41999	-17.7818	4.09939e-15	5.37917e-13	hypothetical
TGGT1_305890	hypothetical protein	-3.98217	3.59691	-13.2279	2.29625e-12	1.69157e-10	hypothetical
TGGT1_306190	hypothetical protein	-1.10911	2.4643	-2.56592	0.0171276	0.0768358	hypothetical
TGGT1_309880	hypothetical protein	-1.16823	8.31962	-9.58896	1.38613e-09	6.19186e-08	hypothetical
TGGT1_312860	hypothetical protein	-3.90211	5.03063	-16.0757	3.67554e-14	3.8584e-12	hypothetical
TGGT1_312875	hypothetical protein	-2.47819	5.1676	-11.9961	1.71157e-11	1.08892e-09	hypothetical
TGGT1_320260	hypothetical protein	-1.2564	2.55738	-2.7421	0.0114904	0.0591278	hypothetical
TGGT1_410160	hypothetical protein	-2.95768	8.69893	-22.9743	1.38121e-17	3.62481e-15	hypothetical
TGGT1_462961	hypothetical protein	-3.06894	9.01344	-19.6233	4.6747e-16	8.17877e-14	hypothetical
TGGT1_252880B	hypothetical protein	-1.12214	5.33465	-4.50187	0.000154608	0.00218585	hypothetical
TGGT1_231470	hypothetical protein	-1.40301	3.13534	-4.30402	0.000254387	0.00332187	hypothetical
TGGT1_204350	hypothetical protein	-1.35841	3.5161	-4.21172	0.000320842	0.00402153	hypothetical
TGGT1_410890	hypothetical protein	-1.47513	3.00024	-4.14496	0.000379422	0.00461795	hypothetical
TGGT1_314350	hypothetical protein	-1.19147	3.77492	-4.02966	0.000506656	0.00592604	hypothetical
TGGT1_313890	hypothetical protein	-1.53657	2.75269	-3.8705	0.000754259	0.00817969	hypothetical
TGGT1_309890	hypothetical protein	-1.03077	4.01911	-3.82328	0.000848474	0.00895161	hypothetical
TGGT1_235420	hypothetical protein	-1.26609	3.08341	-3.67755	0.0012185	0.0119544	hypothetical
TGGT1_411750	hypothetical protein	-1.14797	4.15103	-3.65057	0.00130262	0.0124678	hypothetical
TGGT1_287270	hypothetical protein	-1.09554	3.313	-3.5781	0.00155785	0.0142514	hypothetical
TGGT1_297720	hypothetical protein	-1.49717	2.22419	-3.35792	0.00267134	0.0210877	hypothetical
TGGT1_204530	microneme protein MIC11	-1.00586	3.90483	-3.21822	0.00374608	0.0267514	invasion
TGGT1_320490	N-acyl-phophatidylethanolamine-hydrolizing phospholipase D family protein	-1.30887	2.94671	-3.0269	0.00591539	0.0374077	metabolism
TGGT1_256920	phosphatidylinositol-4-phosphate 5-kinase	-1.01002	3.09908	-2.74156	0.0115047	0.0591287	invasion
TGGT1_313475	hypothetical protein	-1.06705	2.41657	-2.77874	0.0105626	0.055796	hypothetical
TGGT1_258030	DNA polymerase	-3.43248	5.45561	-18.4371	1.85235e-15	2.73146e-13	gene expression
TGGT1_313020	STAS domain-containing protein	-5.29723	5.2844	-15.6289	6.74306e-14	6.43503e-12	signaling
TGGT1_249810	putative activating signal cointegrator 1 complex subunit 3	-1.30878	8.66535	-9.74932	1.0126e-09	4.72432e-08	signaling
TGGT1_301370	DHHC zinc finger domain-containing protein	-3.67466	6.0602	-15.0189	1.58122e-13	1.38324e-11	signaling
TGGT1_243250	myosin H	-4.68767	7.38061	-29.2904	5.58236e-20	3.34862e-17	invasion
TGGT1_239020	ABC transporter transmembrane region domain-containing protein	-2.07733	6.96552	-13.687	1.12668e-12	8.60166e-11	ion transport
TGGT1_314330	ABC transporter, ATP-binding domain-containing protein	-1.55991	6.55658	-10.3219	3.38635e-10	1.67286e-08	ion transport
TGGT1_210300	hypothetical protein	-1.30127	2.5439	-2.84633	0.00903422	0.0496228	hypothetical
TGGT1_295770	hypothetical protein	-1.67098	2.91845	-2.90884	0.00780964	0.0446767	hypothetical
TGGT1_234990	hypothetical protein	-1.00498	2.85939	-2.95432	0.0070199	0.0415163	hypothetical
TGGT1_269970	hypothetical protein	-1.051	2.94951	-2.97239	0.00672772	0.0403141	hypothetical
TGGT1_309600	hypothetical protein	-1.00167	3.22204	-3.05753	0.00550113	0.035266	hypothetical
TGGT1_228065	hypothetical protein	-1.12514	2.93522	-3.09469	0.0050359	0.0330599	hypothetical
TGGT1_227270	hypothetical protein	-1.53426	2.83649	-3.16366	0.00427072	0.0293019	hypothetical
TGGT1_310790	hypothetical protein	-1.22417	2.95045	-3.4582	0.00209144	0.0175639	hypothetical
TGGT1_226780	zinc finger, C3HC4 type (RING finger) domain-containing protein	-1.43597	2.9929	-4.27823	0.000271434	0.00349617	gene expression
TGGT1_250770	putative eykaryotic initiation factor -4A	-1.5292	3.45768	-4.43524	0.000182842	0.00251722	gene expression
TGGT1_239885	hypothetical protein	-1.49517	3.91916	-4.56835	0.000130786	0.0019337	hypothetical
TGGT1_249990	hypothetical protein	-1.20468	4.14333	-4.66192	0.000103347	0.00158073	hypothetical
TGGT1_271335	hypothetical protein	-2.00264	2.12602	-4.76068	8.06177e-05	0.00129699	hypothetical
TGGT1_268570	zinc finger (CCCH type) motif containing protein	-1.39596	3.79371	-4.86781	6.15985e-05	0.00106005	gene expression
TGGT1_243240	WD domain, G-beta repeat-containing protein	-1.57755	3.16252	-4.9477	5.04121e-05	0.000889413	signaling

## Sheet: Up-regulated genes
GeneID	[Product Description]	logFC	AveExpr	t	P.Value	adj.P.Val	Functional Classification
TGGT1_297150	MORN repeat-containing protein	1.68621	6.53986	11.1751	7.11533e-11	4.09278e-09	signaling
TGGT1_267460	AP2 domain transcription factor AP2IX-1	2.13851	6.311	10.5895	2.05727e-10	1.09348e-08	gene expression
TGGT1_255740	hypothetical protein	2.57154	3.31007	7.85022	5.1653e-08	1.82261e-06	hypothetical
TGGT1_281400	phopshofructokinase domain-containing protein	1.55693	4.42568	6.63963	8.11533e-07	2.31811e-05	metabolism
TGGT1_258060	putative myosin heavy chain	1.77231	3.82632	6.61803	8.53863e-07	2.39025e-05	cytoskeleton
TGGT1_273970	CorA family Mg2+ transporter protein	1.81136	2.87453	4.83328	6.71773e-05	0.00112831	ion transport
TGGT1_289060	hypothetical protein	2.5342	4.08459	4.78546	7.57504e-05	0.00124736	hypothetical
TGGT1_233770A	calcium-translocating P-type ATPase, PMCA-type protein	2.18009	3.01868	4.52685	0.000145186	0.00210219	ion transport
TGGT1_290720	putative vacuolar proton translocating ATPase subunit	1.98377	1.90523	4.51634	0.000149079	0.00212198	ion transport
TGGT1_204500	hypothetical protein	1.66248	2.2024	3.72964	0.00107087	0.0108876	hypothetical
TGGT1_205520	hypothetical protein	1.17874	5.77657	6.62299	8.43951e-07	2.37836e-05	hypothetical
TGGT1_215060	putative small GTP-binding protein sar1	1.22604	4.95216	4.48476	0.000161415	0.00225927	trafficking
TGGT1_215340	AP2 domain transcription factor AP2IX-10	1.6298	3.025	4.71402	9.06535e-05	0.00144157	gene expression
TGGT1_217692	hypothetical protein	1.57119	5.33538	8.132	2.79697e-08	1.03022e-06	hypothetical
TGGT1_220340	hypothetical protein	1.21205	4.37433	4.97924	4.65806e-05	0.000835863	hypothetical
TGGT1_221990	hypothetical protein	1.06927	4.60626	4.52204	0.000146956	0.00211324	hypothetical
TGGT1_228160	acid phosphatase	1.04992	7.66788	7.70188	7.16458e-08	2.40673e-06	metabolism
TGGT1_293560	hypothetical protein	2.16565	3.01441	6.35019	1.61134e-06	4.30957e-05	hypothetical
